# Supplementary material for: Metatranscriptome-based strategy reveals the existence of novel mycoviruses in the plant pathogenic fungus Fusarium oxysporum f. sp. cubense
Source: Front Microbiol. 2023 May 18;14:1193714. doi: 10.3389/fmicb.2023.1193714 (PMC10234264; doi:10.3389/fmicb.2023.1193714)
Supplement: Supplementary file 1 [file Data_Sheet_1.zip]

Archive with 5 entries (5 files):
- Tables 1-3.docx
- Image 1 figure legend.DOCX
- Image 1.JPEG
- Table 4.XLS
- Table 5.XLS
