# Supplementary material for: Metatranscriptome-based strategy reveals the existence of novel mycoviruses in the plant pathogenic fungus Fusarium oxysporum f. sp. cubense
Source: Front Microbiol. 2023 May 18;14:1193714. doi: 10.3389/fmicb.2023.1193714 (PMC10234264; doi:10.3389/fmicb.2023.1193714)
Supplement: Supplementary file 1 [file Data_Sheet_1.zip › Table 4.XLS]

species	gene_count
Broad bean wilt virus 2	56
Konjac mosaic virus	21
Chrysanthemum virus B	18
Phlox virus S	13
Ceratocystis polonica partitivirus	13
Atractylodes mottle virus	11
Gaillardia latent virus	10
Fusarium solani partitivirus 2	9
Jasmine virus C	9
Carrot thin leaf virus	9
Rosellinia necatrix partitivirus 7	8
Hubei rhabdo-like virus 4	7
Beihai barnacle virus 5	7
Grapevine partitivirus	7
Soybean leaf-associated partitivirus 2	7
Rosellinia necatrix partitivirus 1-W8	6
Rosellinia necatrix partitivirus 5	6
Moloney murine leukemia virus	6
Black grass cryptic virus 2	6
Soybean leaf-associated negative-stranded RNA virus 1	6
Multiple sclerosis associated retrovirus	6
Macrophomina phaseolina tobamo-like virus	6
Cucumber mosaic virus	6
Sclerotinia sclerotiorum negative-stranded RNA virus 1	5
Ustilaginoidea virens partitivirus 2	5
Sclerotinia sclerotiorum partitivirus S	5
Sclerotinia sclerotiorum negative-stranded RNA virus 3	5
Hippeastrum latent virus	5
Rhizoctonia solani negative-stranded virus 2	5
Rhizoctonia solani negative-stranded virus 1	5
Rhizoctonia solani negative-stranded virus 3	5
uncultured partitivirus	5
Macrophomina phaseolina tobamo-like virus 1a	4
Garlic common latent virus	4
Rhizoctonia solani mitovirus 6	4
Pleurotus ostreatus virus 1	4
Rhizoctonia solani mitovirus 10	4
Hubei narna-like virus 25	4
Helicobasidium mompa partitivirus V1-1	4
Atkinsonella hypoxylon partitivirus	4
Ligustrum virus A	4
Cucurbitaria piceae virus 1	3
Rhizoctonia solani positive-strand RNA virus 1	3
Soybean leaf-associated negative-stranded RNA virus 2	3
Sclerotinia sclerotiorum ourmia-like virus 2 RNA 1	3
Heterobasidion partitivirus 7	3
Human endogenous retrovirus K	3
Vicia faba partitivirus 1	3
Turnip mosaic virus	3
Persea americana chrysovirus	3
Ustilaginoidea virens partitivirus	3
Ceratocystis resinifera virus 1	3
Raphanus sativus partitivirus 1	3
Arabidopsis halleri partitivirus 1	3
Agaricus bisporus mitovirus 1	3
Rose partitivirus	3
Sophora japonica powdery mildew-associated partitivirus	3
Anthurium mosaic-associated virus	3
Butterbur mosaic virus	3
Botrytis ourmia-like virus	3
Elderberry carlavirus D	2
Heterobasidion partitivirus 8	2
Sclerotinia sclerotiorum mitovirus 6	2
Multiple sclerosis associated retrovirus element	2
Cannabis cryptic virus	2
Daphne virus S	2
Raphanus sativas chrysovirus 1	2
Strawberry chlorotic fleck-associated virus	2
Flammulina velutipes isometric virus	2
Lentinula edodes partitivirus 1	2
Sclerotinia sclerotiorum ourmia-like virus 1 RNA 1	2
Sclerotinia sclerotiorum mitovirus 4	2
Rhizoctonia solani partitivirus 1	2
Heterobasidion partitivirus 1	2
Heterobasidion partitivirus 9	2
Sclerotinia sclerotiorum partitivirus 1	2
Fusarium graminearum mycotymovirus 1	2
Sclerotinia sclerotiorum negative-stranded RNA virus 4	2
Soybean leaf-associated ourmiavirus 2	2
Soybean leaf-associated ourmiavirus 1	2
Sclerotinia sclerotiorum negative-stranded RNA virus 2	2
Partitivirus-like 5	2
Psophocarpus tetragonolobus endornavirus	2
Rosellinia necatrix partitivirus 2	2
Shahe narna-like virus 7	2
Partitivirus-like 4	2
Ustilaginoidea virens partitivirus 3	2
Murine leukemia virus	2
Ustilaginoidea virens mycovirus	2
Potato aucuba mosaic virus	2
Cucumber mosaic virus RNA2	2
Agaricus bisporus endornavirus 1	2
Zantedeschia mosaic virus	1
Chondrostereum purpureum cryptic virus 1	1
XMRV-like mouse endogenous retrovirus mERV-XL	1
Dill cryptic virus 1	1
Soybean leaf-associated negative-stranded RNA virus 4	1
Wuchan romanomermis nematode virus 1	1
Ancient caribou feces associated virus	1
Rosellinia necatrix partitivirus 4	1
Hop trefoil cryptic virus 2	1
Salmonella virus SP6	1
Bipolaris maydis chrysovirus 1	1
Fusarium poae mitovirus 1	1
Passion fruit mosaic virus	1
Cowpea mild mottle virus	1
Endive necrotic mosaic virus	1
Beihai charybdis crab virus 1	1
Japanese hornwort mosaic virus	1
La France disease virus	1
Diascia yellow mottle virus	1
Sewage-associated circular DNA virus-36	1
Kalanchoe latent virus	1
Oyster mushroom spherical virus	1
Rhizoctonia solani endornavirus - RS058-1	1
Polytropic murine leukemia virus	1
Sanxia atyid shrimp virus 1	1
Escherichia virus K1E	1
Rhizoctonia cerealis alphaendornavirus 1	1
Ceratobasidium endornavirus D	1
Flammulina velutipes browning virus	1
Potato virus H	1
Rhizoctonia solani dsRNA virus 3	1
Soybean leaf-associated partitivirus 1	1
Ceratobasidium endornavirus G	1
Fusarium poae partitivirus 2	1
Endornavirus-like virus	1
Bipolaris maydis partitivirus 1	1
Rhizoctonia solani endornavirus - RS006-2	1
Soybean leaf-associated negative-stranded RNA virus 3	1
Klosneuvirus KNV1	1
Mitovirus AEF-2013	1
Coleus vein necrosis virus	1
Phomopsis longicolla RNA virus 1	1
Poplar mosaic virus	1
Ononis yellow mosaic virus	1
Pea streak virus	1
Colletotrichum acutatum RNA virus 1	1
Carrot cryptic virus	1
Patchouli mild mosaic virus	1
Agaricus bisporus virus 15	1
Yam latent virus	1
Mouse endogenous murine leukemia virus	1
Ustilaginoidea virens partitivirus S2	1
Soil-borne cereal mosaic virus	1
Fusarium poae virus 1-240374	1
Pitaya virus X	1
Lentinula edodes helical virus	1
Fusarium circinatum mitovirus 2-2	1
Helleborus net necrosis virus	1
Red clover cryptic virus 2	1
Vicia cryptic virus	1
Red clover vein mosaic virus	1
Fusarium circinatum mitovirus 2-1	1
Phytophthora infestans RNA virus 1	1
Bell pepper alphaendornavirus	1
Fusarium poae virus 1	1
Schlumbergera virus X	1
Human endogenous retrovirus HCML-ARV	1
Elderberry carlavirus E	1
Marsac virus	1
Hubei macula-like virus 1	1
