# Supplementary material for: Metatranscriptome-based strategy reveals the existence of novel mycoviruses in the plant pathogenic fungus Fusarium oxysporum f. sp. cubense
Source: Front Microbiol. 2023 May 18;14:1193714. doi: 10.3389/fmicb.2023.1193714 (PMC10234264; doi:10.3389/fmicb.2023.1193714)
Supplement: Supplementary file 1 [file Data_Sheet_1.zip › Table 5.XLS]

species	gene_count
Broad bean wilt virus 2	71
Konjac mosaic virus	18
Cucumber mosaic virus	14
Gaillardia latent virus	13
Phlox virus S	12
Chrysanthemum virus B	11
Garlic common latent virus	9
Rhizoctonia solani negative-stranded virus 2	8
Rhizoctonia solani negative-stranded virus 1	7
Rhizoctonia solani negative-stranded virus 3	7
Jasmine virus C	6
Hippeastrum latent virus	6
Atractylodes mottle virus	6
Moloney murine leukemia virus	5
Carrot thin leaf virus	5
Multiple sclerosis associated retrovirus element	4
Helleborus net necrosis virus	3
Multiple sclerosis associated retrovirus	3
Heterobasidion partitivirus 4	3
Ligustrum virus A	3
Red clover vein mosaic virus	3
Butterbur mosaic virus	3
Daphne virus S	3
Turnip mosaic virus	3
Yam latent virus	2
Coleus vein necrosis virus	2
Rhizoctonia fumigata partitivirus	2
Sweet potato virus C	2
Agaricus bisporus virus 6	2
Japanese hornwort mosaic virus	2
Rosellinia necatrix partitivirus 7	2
Potato virus S	2
Rhizoctonia fumigata mycovirus	2
Hubei rhabdo-like virus 4	2
Diuris pendunculata cryptic virus	2
Human endogenous retrovirus HCML-ARV	2
Human endogenous retrovirus K	2
Murine leukemia virus	2
Helenium virus S	2
Sclerotinia sclerotiorum partitivirus S	2
Carnation latent virus	1
Soybean leaf-associated partitivirus 2	1
Rhizoctonia solani dsRNA virus 2	1
Patchouli mild mosaic virus	1
Mus musculus mobilized endogenous polytropic provirus	1
Fusarium solani partitivirus 2	1
Rhizoctonia solani mycovirus 3	1
Elderberry carlavirus B	1
Elderberry carlavirus A	1
Rosellinia necatrix partitivirus 5	1
Heterobasidion parviporum partitivirus Fr 110B	1
Kalanchoe latent virus	1
Blueberry scorch virus	1
Agaricus bisporus virus 5	1
Thelephora terrestris virus 1	1
Elderberry carlavirus E	1
Arabidopsis halleri partitivirus 1	1
Heterobasidion partitivirus 5	1
Nerine latent virus	1
Fusarium poae narnavirus 2	1
Soybean leaf-associated negative-stranded RNA virus 1	1
Sclerotinia sclerotiorum negative-stranded RNA virus 1	1
Cherry chlorotic rusty spot associated partitivirus	1
Escherichia virus K1E	1
Acanthamoeba polyphaga mimivirus] [Rhizoctonia solani	1
Elderberry carlavirus D	1
Grapevine partitivirus	1
Red clover cryptic virus 1	1
Salmonella virus SP6	1
Potato virus Y	1
